# Supplementary material for: Dutch Validation of the Self-Evaluation of Negative Symptoms Scale (SNS)
Source: Brain Sci. 2024 Dec 27;15(1):15. doi: 10.3390/brainsci15010015 (PMC11763429; doi:10.3390/brainsci15010015)
Supplement: Supplementary file 1 [file brainsci-15-00015-s001.zip]

Archive with 1 entries (1 files):
- brainsci-3385645-supplementary.pdf
